# Supplementary material for: Speed-mediated properties of schooling
Source: R Soc Open Sci. 2019 Feb 20;6(2):181482. doi: 10.1098/rsos.181482 (PMC6408369; doi:10.1098/rsos.181482)
Supplement: R code [file rsos181482supp2.r]

###### Propprtion of the group in front or behind focal individual ########
dfprop<-read.csv("propfront_bytrial.csv",header=T)

# model
m<-lme(prop ~ poly(bls,2),  random = ~ 1|spec,  method ="ML", data=dfprop) 

## Test the random effects in the model
m.fixed<-lm(prop ~ poly(bls,2), data=dfprop)
anova(m,m.fixed)  

# check model assumptions
mean(m$residuals) 
qqPlot(resid(m)) 
plot(fitted(m),residuals(m),abline(h=0))
hist(residuals(m))

# model results
summary(m,type=3)
intervals(m)
r.squaredGLMM(m)        


# Plot 
# averaged across species 
tgc <- summarySE(dfprop, measurevar="prop", groupvars="bls")

ggplot(tgc, aes(x=bls, y=prop)) + 
  geom_errorbar(aes(ymin=prop-se, ymax=prop+se), width=.1) +
  stat_smooth(method="lm", formula=y~x+I(x^2), se=F, alpha=0, colour="black", size=0.8) +
  geom_point()+
  theme(axis.line = element_line(colour = "black"),
        panel.grid.major = element_blank(),
        panel.grid.minor = element_blank(),
        panel.border = element_blank(),
        panel.background = element_blank(),
        axis.text.x = element_text(size=12),
        axis.text.y = element_text(size=12),
        text = element_text(size=18),
        legend.key = element_rect(colour = NA, fill = NA)) +
  labs(x = " ", y = " ") +
  scale_x_continuous(breaks = seq(0, 6, by = 1)) +
  coord_cartesian (xlim=c(0, 6))  +
  labs(x = "Speed (Body Lengths/second)", y = "Proportion of individuals in front or behind focal") 

ggsave(file='Figure2.eps', units="mm", width=200, height=200 , dpi=300)


## __ SI FIGURE 1 - BY SPECIES ####
dfprop$bls<-factor(dfprop$bls)
dfprop$spec<-factor(dfprop$spec)
dfprop$prop <- as.numeric(dfprop$prop)
tgc <- summarySE(dfprop, measurevar="prop", groupvars=c("bls","spec"),.drop=FALSE, na.rm = TRUE)
tgc$spec<-factor(tgc$spec, levels=c("br","bn","gc","sc","md")) 


ggplot(tgc, aes(x=bls, y=prop, colour=spec, group=spec)) + 
  geom_errorbar(aes(ymin=prop-se, ymax=prop+se), width=.1) +
  stat_smooth(data=subset(tgc,spec=="bn"),method="lm", formula=y~x+I(x^2), se=F, alpha=0) +
  stat_smooth(data=subset(tgc,spec=="br"),method="lm", formula=y~x+I(x^2), se=F, alpha=0) +
  stat_smooth(data=subset(tgc,spec=="gc"),method="lm", formula=y~x+I(x^2), se=F, alpha=0) +
  stat_smooth(data=subset(tgc,spec=="md"), method = "lm", se = F, alpha=0) + 
  stat_smooth(data=subset(tgc,spec=="sc"), method = "lm", se = F, alpha=0) + 
  geom_point()+
  theme(axis.line = element_line(colour = "black"),
        panel.grid.major = element_blank(),
        panel.grid.minor = element_blank(),
        panel.border = element_blank(),
        panel.background = element_blank(),
        axis.text.x = element_text(size=12),
        axis.text.y = element_text(size=12),
        text = element_text(size=18),
        legend.key = element_rect(colour = NA, fill = NA)) +
  labs(x = " ", y = " ") +
  scale_y_continuous(breaks = seq(0.50, .81, by = .05)) +
  coord_cartesian (ylim=c(0.50, .81))  +
  labs(x = "Speed (Body Lengths/second)", y = "Proportion of individuals in front or behind focal") +
  scale_colour_brewer(type = "qual", palette = 4,
                      name = "Species",
                      labels = c("BR","BN","GC","SC","MD"))


ggsave(file='FigureSI1.eps', units="mm", width=200, height=200 , dpi=300)


##### Alignment with nearest neighbour  ########
# nnd.dev = average angle deviation in NN
dfalign<-read.csv("deviation_bytrial.csv", header=TRUE)

# model
m<-lme(nnd.dev ~ poly(bls,2),  random = ~ 1|spec,  method ="REML", data=dfalign) 

##Test the random effects in the model
m.fixed<-lm(nnd.dev ~ poly(bls,2), data=dfalign)
anova(m,m.fixed)  

# check model assumptions
mean(m$residuals) 
qqPlot(resid(m)) 
plot(fitted(m),residuals(m),abline(h=0))
hist(residuals(m))

# model results
summary(m,type=3)
intervals(m)
r.squaredGLMM(m) 


# Plot 
# averaged across species 
tgc <- summarySE(dfalign, measurevar="nnd.dev", groupvars="bls")

ggplot(tgc, aes(x=bls, y=nnd.dev)) + 
  geom_errorbar(aes(ymin=nnd.dev-se, ymax=nnd.dev+se), width=.1) +
  stat_smooth(method="lm", formula=y~x+I(x^2), se=F, alpha=0, colour="black", size=0.8) +
  geom_point()+
  theme(axis.line = element_line(colour = "black"),
        panel.grid.major = element_blank(),
        panel.grid.minor = element_blank(),
        panel.border = element_blank(),
        panel.background = element_blank(),
        axis.text.x = element_text(size=12),
        axis.text.y = element_text(size=12),
        text = element_text(size=18),
        legend.key = element_rect(colour = NA, fill = NA)) +
  labs(x = " ", y = " ") +
  scale_x_continuous(breaks = seq(0, 6, by = 1)) +
  coord_cartesian (xlim=c(0, 6))  +
  labs(x = "Speed (Body Lengths/second)", y = "Average angle deviation with NN") 

ggsave(file='Figure3.eps', units="mm", width=200, height=200 , dpi=300)


#### TE by Speed-------
dfte<-read_excel("TE_trialavg.xlsx", sheet = 1)
dfte$trial<-factor(dfte$trial)
dfte$spec<-factor(dfte$spec)
dfte$speed<-factor(dfte$speed, levels=c("Slow","Fast"))

# model
m<-lme(TE~ speed, random = ~ 1|spec,  method ="ML",data=dfte)

# check assumptions
mean(m$residuals) 
qqPlot(resid(m)) 
plot(fitted(m),residuals(m),abline(h=0))
hist(residuals(m))

# model summary
summary(m)
intervals(m)
r.squaredGLMM(m)


# compare TE to nullTE+2sd
dfte$nullrange<-dfte$null+(2*dfte$nullsd)
datate2<-setNames(aggregate(dfte$TE ~ dfte$speed, data = dfte, FUN= "mean" ),
                c("speed","TE"))
datanull2<-setNames(aggregate(dfte$nullrange ~ dfte$speed, data = dfte, FUN= "mean" ),
                c("speed","nullrange"))
df_list <- list(datate2,datanull2)
nulltest<- merge_recurse(df_list) 
nulltest


# Plot
ggplot(dfte, aes(x = speed, y = TE)) + 
      theme(axis.line = element_line(colour = "black"),
          text = element_text(size=15),
          panel.grid.major = element_blank(),
          panel.grid.minor = element_blank(),
          panel.border = element_blank(),
          panel.background = element_blank(),
          axis.text.x = element_text(colour="black", size = 15),
          axis.text.y = element_text(colour="black", size = 15)) +
    labs(x = " ", y = " ") +
    geom_boxplot(outlier.colour = c("#619CFF"), outlier.size = 3, width=.6, size=1,
                 position=position_dodge(.7)) +
    labs(x = "Speed", y = "Transfer Entropy (Nats)") +
    scale_y_continuous(breaks = seq(-.02, .08, by = .01)) +
    coord_cartesian (ylim=c(-.02, .08))  +
    geom_signif(comparisons = list(c("Slow", "Fast")), map_signif_level=TRUE, annotations="*",
                tip_length = .01, size=1, textsize=7)+
    geom_hline(yintercept=0.005, linetype="dashed", color = "grey", size=1)  # nullrange for slow speed tertile is 0.005


ggsave(file='Figure4.eps', units="mm", width=200, height=200 , dpi=300)


#### TE by Alignment-------
dftealign<-read_excel("TE_trialavg.xlsx", sheet = 2)
dftealign$trial<-factor(dftealign$trial)
dftealign$spec<-factor(dftealign$spec)
dftealign$align<-factor(dftealign$align, levels=c("Low","High"))

# model
m<-lme(TE~ align, random = ~ 1|spec,  method ="ML",data=dftealign)

# check assumptions
mean(m$residuals) 
qqPlot(resid(m)) 
plot(fitted(m),residuals(m),abline(h=0))
hist(residuals(m))
acf(residuals(m))

# model summary
summary(m)
intervals(m)
r.squaredGLMM(m)


# compare TE to nullTE+2sd
dftealign$nullrange<-dftealign$null+(2*dftealign$nullsd)
datate2<-setNames(aggregate(dftealign$TE ~ dftealign$align, data = dftealign, FUN= "mean" ),
                c("align","TE"))
datanull2<-setNames(aggregate(dftealign$nullrange ~ dftealign$align, data = dftealign, FUN= "mean" ),
                c("align","nullrange"))
df_list <- list(datate2,datanull2)
nulltest<- merge_recurse(df_list) 
nulltest


# Plot 
ggplot(dftealign, aes(x = align, y = TE)) + 
      theme(axis.line = element_line(colour = "black"),
          text = element_text(size=15),
          panel.grid.major = element_blank(),
          panel.grid.minor = element_blank(),
          panel.border = element_blank(),
          panel.background = element_blank(),
          axis.text.x = element_text(colour="black", size = 15),
          axis.text.y = element_text(colour="black", size = 15)) +
    labs(x = " ", y = " ") +
    geom_boxplot(outlier.size = 2, width=.6, size=1, position=position_dodge(.7)) +
    labs(x = "Alignment", y = "Transfer Entropy (Nats)") +
    scale_y_continuous(breaks = seq(-.02, .08, by = .01)) +
    coord_cartesian (ylim=c(-.02, .08)) +
    geom_signif(comparisons = list(c("Low", "High")), map_signif_level=TRUE, annotations="*",
                tip_length = .01, size=1, textsize=7) +
    geom_hline(yintercept=0.004, linetype="dashed", color = "grey", size=1)  # nullrange for low alignment is 0.004


ggsave(file='Figure5.eps', units="mm", width=200, height=200 , dpi=300)
